# Supplementary material for: Mechanical Behavior of Human Cancellous Bone in Alveolar Bone under Uniaxial Compression and Creep Tests
Source: Materials (Basel). 2022 Aug 26;15(17):5912. doi: 10.3390/ma15175912 (PMC9457185; doi:10.3390/ma15175912)
Supplement: Supplementary file 1 [file materials-15-05912-s001.zip]

Archive with 2 entries (2 files):
- Sample preparation.avi
- Test process.avi
